# Supplementary material for: Listeria monocytogenes Interferes with Host Cell Mitosis through Its Virulence Factors InlC and ActA
Source: Toxins (Basel). 2020 Jun 20;12(6):411. doi: 10.3390/toxins12060411 (PMC7354435; doi:10.3390/toxins12060411)
Supplement: Supplementary file 1 [file toxins-12-00411-s001.zip]

Archive with 5 entries (4 files):
- toxins-820801 supplementary materials/
- toxins-820801 supplementary materials/Movie S1.mov
- toxins-820801 supplementary materials/MovieS2_Listeria-infected-metaphase (Converted).mov
- toxins-820801 supplementary materials/MovieS3_Non-infected_metaphase (Converted).mov
- toxins-820801 supplementary materials/toxins-820801 supplementary.docx
